# Supplementary material for: Investigating Bioaccessibility of Advanced Glycation Product Precursors in Gluten-Free Foods Using In Vitro Gastrointestinal System
Source: Medicina (Kaunas). 2023 Aug 30;59(9):1578. doi: 10.3390/medicina59091578 (PMC10535651; doi:10.3390/medicina59091578)
Supplement: Supplementary file 1 [file medicina-59-01578-s001.zip]

Archive with 1 entries (1 files):
- medicina-2517551-supplementary.pdf
